# Supplementary material for: Healthcare needs, expectations, utilization, and experienced treatment effects in patients with hereditary spastic paraplegia: a web-based survey in the Netherlands
Source: Orphanet J Rare Dis. 2021 Jun 24;16:283. doi: 10.1186/s13023-021-01915-0 (PMC8223283; doi:10.1186/s13023-021-01915-0)
Supplement: Supplementary file 1 — Additional file 1. Variables and answer options survey. [file 13023_2021_1915_MOESM1_ESM.xlsx]

## Sheet: Blad1
Appendix 1. Overview of variables and answers
	Variable	Description	Answer options
A	Participant characteristics
1	Age of participants	Age of participants	Years
2	Sex of particpants	Sex of participants	Male
			Female
3	Spierziekten Nederland	Membership of Spierziekten Nederland	No
			Yes
4	Genetic defect	Genetic defect causing HSP is known	No
			Yes
5	Duration of lower limb spasticity symptoms	Time since onset lower limb spasticity symptoms in years	Less than 1 year
			1-5 years
			6-10 years
			11-15 years
			>15 years
			No experienced lower limb spasticity
6	Employment	Type of employment	Full-time
			Part-time
			Self-employed
			Student
			Retired
			Not able to work / disabled
			Currently unemployed
7	Comorbidity*	Non-neurological comorbidities	Asthma/COPD
			Diabetes
			Hypertension
			Joint disease
			Heart disease
			Other
			None
8	Gene	Genetic defect causing HSP	Yes, namely, ….
			Unknown
9	HSP in family*	Relatives with known or presumed HSP	First degree
			Other than first degree
			Unknown
			None
D	Healthcare needs and interventions
1	Consultation by rehabilitation physician	Frequency of consultation by rehabilitation physician	No consultation
			< once a year
			1-2 times a year
			3-4 times a year
			> 4 times a year
2	Consultation by neurologist	Frequency of consultation by neurologist	No consultation
			< once a year
			1-2 times a year
			3-4 times a year
			> 4 times a year
3	Expectations from treatment options*	Expectations from treatment options	Absence of spasticity
			Improved gait (easier, walking longer distances)
			Improved self-care
			Better execution of daily tasks (e.g. filling a bottle of water)
			Absence of pain
			Improved well-being
			Being more self-confident
			Being able to work
			Improved night rest
			Being able to drive a car
			Enjoying leisure time and hobbies
			Returning to previous routine
			Other, …..
4	Received support in everyday life	Type of dailylife support received	Professional healthcare (e.g. home nurse or housekeeper)
			Caregiver (spouse or family member)
			Support needed but not able to effectuate
			No support needed
5	Physiotherapy	Frequency of consultation by physiotherapist	No consultation
			Frequency per month
6	Occupational therapy	Frequency of consultation by occupational therapist	No consultation
			Frequency per month
7	Topics for which attention needed from physician	Amount of attention needed for the topics:	None
		Muscle stiffness	Some
		Muscle cramps	A lot
		Pain
		Muscle weakness
		Physical fatigue
		Mental fatigue
		Impaired sleep
		Emotional disorders (e.g. fear, sadness)
		Impaired balance
		Impaired gait
		Fear of falling
		Impaired self-care
		Experienced problems in employment and hobbies
		Others,…..
8	Actually paid attention to topics by physician	Amount of attention actually paid by physician to the topics:	None
		Muscle stiffness	Some
		Muscle cramps	A lot
		Pain
		Muscle weakness
		Physical fatigue
		Mental fatigue
		Impaired sleep
		Emotional disorders (e.g. fear, sadness)
		Impaired balance
		Impaired gait
		Fear of falling
		Impaired self-care
		Experienced problems in employment and hobbies
		Others,…..
9	Recommended non-pharmacological interventions*	Recommended non-pharmacological interventions for spasticity	Physiotherapy
			Splint/ankle-foot orthosis (AFO)
			Orthopedic shoes
			Massage
			Education about factors influencing spasticity
			Postural exercises
			Stress reduction
			Psychological support
			Other, …..
			None
10	Recommended pharmacological interventions*	Recommended pharmacological interventions for spasticity	Oral medication
			Botulinum toxin injections
			Intrathecal baclofen therapy (ITB)
			Other,…..
			None
11	Possible benefits and side-effects discussed	Possible benefits and side-effects discussed	Yes
			Too limited
			Too extensive
			No
			Other, ….
12	Change in spasticity since intervention*	Change in spasticity since intervention	Decreased spasticity
			Moving better
			Easier self-care
			Improved walking
			Less fall incidents
			Better appearance
			Easier exercising
			No longer being in need of support
			Needing less support
			None of the abovementioned options
			Other,…..
13	Intervention stopped	Intervention stopped (e.g. due to side-effects)	Yes, due to ….
			No
14	General physical fitness	Changed general physical fitness after intervention	Yes, clearly
			Yes, a little
			Unchanged
			No, decreased
15	Recommended surgical procedures*	Recommended surgical procedures related to HSP	Yes, at ankle or foot
			Yes, at hip
			Yes, other ….
			No
16	Performance of gait analysis	Gait analysis prior to intervention	Yes
			No
17	Requested feedback to physician	Method of providing requested feedback to physician	Agreeing to new appointment
			Writing mail to physician
			Planned telephone consultation by physician
			Feedback not requested
			Other,………
*Multiple answers possible
